# Supplementary material for: Socio-economic status and behavioural and cardiovascular risk factors in Papua New Guinea: A cross-sectional survey
Source: PLoS One. 2019 Jan 23;14(1):e0211068. doi: 10.1371/journal.pone.0211068 (PMC6343927; doi:10.1371/journal.pone.0211068)
Supplement: S1 Dataset — (XLSX) [file pone.0211068.s001.xlsx]

## Sheet: Sheet1
GENDER	SITE	AGECAT	AGE YEARS	EDU	OCC	MARITAL	WEALTH INDEX	SITE 1 WI	SITE 2 WI	SITE 0 WI	SMOKING	ALCOHOL	BETELNUT	FRUITVEG	SUGAR	SALT	FRIEDFOOD	WC	WHR	BP	TC	TG	HDLC	HBA1C	METSYND
0	0	15-29yrs	18	0	1	0	5			5	0	0		0	0	0	0	0	1	0	0	0	0	0	0
1	0	45-65yrs	52	0	0	1	5			5	0	0	1	0	0	0	0	1	1	0	0	1	1	0	1
0	0	45-65yrs	60		2	1	3			3	0	0	1	0	0	0	0	0	1	0	0	0	1	0	0
1	0	45-65yrs	57	0	2	3	1			1	0	0	0	0	0	0	0	1	1	1	1	1	0	0	1
1	0	45-65yrs	50	0	2	2	3			3	0	0		0	0	0	0	1	0	0	0	1	1	0	1
0	0	15-29yrs	18	0	1	0	5			5	0	0	0	0	0	0	0	0	0	0				0	0
1	0	45-65yrs	53	0	2	1	1			1	0	0	0	0	0	0	0	0	0	0	0	0	1	0	0
1	0	30-44 yrs	42	0	0	1	3			3	0	0	1	0	0	0	0	1	0	1	0	0	1	0	1
1	0	15-29yrs	17	0	1	0	2			2	0	0		0	0	0	0	0	0	0	0	1	1	0	0
1	0	30-44 yrs	32	0	3	1	2			2	0	0	1	0	0	0	0	0	1	0				0	0
1	0	30-44 yrs	40	0	2	1	5			5	0	0	1	0	0	0	0	0	0	0	0	0	1	0	0
1	0	45-65yrs	56	0	0	1	2			2	0	0	1	0	0	0	0	1	1	1	0	1	1	0	1
1	0	45-65yrs	48	0	2	1	4			4	0	0	1	0	0	0	0	1	1	0	0	0	1	0	0
1	0	15-29yrs	20	0	1	0					0	0		0	0	0	0	0	1	0	0	1	1	0	0
1	0	45-65yrs	56	0	0	1	5			5	0	0	1	0	0	0	0	0	1	0	0	0	0	0	0
1	0	30-44 yrs	32	0	2	1	1			1	0	0	1	0	0	0	0	0	1	0				0	0
1	0	15-29yrs	27	1	2	1	2			2	0	0		0	0	0	0	1	1	0	0	0	0	0	0
0	0	15-29yrs	19	0	1	0					0	0	0	0	0	0	0	0	1	0				0	0
0	0	30-44 yrs	30	0	2	1	3			3	0	0	0	0	0	0	0	0	0	0	0	0	0	0	0
0	0	45-65yrs	62	0	2	1	4			4	0	0	1	0	0	0	0	0	0	0	0	0	1	0	0
1	0	15-29yrs	22	1	1	0					0	0		0	0	0	0	1	1	0	0	0	1		0
1	0	30-44 yrs	31	0	2	1	1			1	0	0	1	0	0	0	0	0	1	0	0	0	1	0	0
1	0	45-65yrs	64		2	1	3			3	0	0	1	0	0	0	0	0	0	1	1	1	0	0	0
0	0	15-29yrs	29	0	2	0	3			3	0	0	1	0	0	0	0	0	0	0	0	0	1	0	0
1	0	15-29yrs	17	0	1	0					0	0		0	0	0	0	0	1	0	0	0	1	0	0
1	0	15-29yrs	18	0	1	0	3			3	0	0	0	0	0	0	0	0	0	0	0	1	1	0	0
1	2	15-29yrs	28				1		1		0	0	0	0	0	0	0
1	0	45-65yrs	49	0	0	1	5			5	0	0	1	0	0	0	0	1	1	0	0	1	1	1	1
1	0	30-44 yrs	40	0	2	1	4			4	0	0	0	0	0	0	0	0	0	0	0	0	1	0	0
1	0	15-29yrs	16	0	1	0					0	0		0	0	0	0	0	1	0	0	1	1	0	0
1	0	45-65yrs	55	0	0	1	3			3	0	0	1	0	0	0	0	1	1	1				0	0
1	0	45-65yrs	51	0	2	3	1			1	0	0	1	0	0	0	0	0	1	1	0	1	0	0	0
1	0	45-65yrs	47		2	1	4			4	0	0	1	0	0	0	0	1	1	1	0	1	1	0	1
0	0	15-29yrs	25	0	2	0	3			3	0	0	0	0	0	0	0	0	0	0	0	1	1	0	0
0	0	30-44 yrs	39	1	2	1	1			1	0	0		0	0	0	0	0	1	0	1	1	0	0	0
1	0	30-44 yrs	34	0	2	1	5			5	0	0	1	0	0	0	0	1	0	0	0	1	1	0	1
1	0	30-44 yrs	36	0	2	1					0	0		0	0	0	0	0	1	0				0	0
1	0	45-65yrs	49	1	2	1	5			5	0	0	1	0	0	0	0	1	1	0	0	0	1	0	0
0	0	15-29yrs	16	0	1	0	4			4	0	0		0	0	0	0	0	0	0	0	1	0	0	0
1	0	15-29yrs	27	0	0	1	1			1	0	0	1	0	0	0	0	0	1	0	0	0	1	0	0
1	0	30-44 yrs	42	0	0	1	5			5	0	0	1	0	0	0	0	0	1	0				0	0
1	0	15-29yrs	21	0	2	0	4			4	0	0		0	0	0	0	0	1	0	0	1	1	0	0
0	0	15-29yrs	19	0	1	0	5			5	0	0		0	0	0	0	0	0	0	0	1	0	0	0
1	0	15-29yrs	21	0	0	1	2			2	0	0	1	0	0	0	0	0	1	0	0	1	0	0	0
1	0	30-44 yrs	32	0	2	1	3			3	0	0	1	0	0	0	0	0	0	0	0	0	0	0	0
1	0	45-65yrs	53	0	0	1	3			3	0	0	1	0	0	0	0	1	1	0	0	0	1	0	0
1	0	15-29yrs	21	0	1		3			3	0	0	0	0	0	0	0	0	1	0	0	1	1	0	0
1	0	45-65yrs	53	1	2	1	1			1	0	0	1	0	0	0	0	0	0	0	0	0	1	0	0
1	0	15-29yrs	24	0	1	0	2			2	0	0	1	0	0	0	0	0	1	0				0	0
1	0	15-29yrs	24	0	2	1	3			3	0	0	1	0	0	0	0	0	1	0				0	0
1	0	15-29yrs	16	0	1	0	2			2	0	0		0	0	0	0	1	1	0	0	0	1	0	0
1	0	15-29yrs	16	0		0	5			5	0	0	0	0	0	0	0	0	1	0	0	1	1	0	0
0	0	45-65yrs	52	0	2	1	5			5	0	0	0	0	0	0	0	0	0	1				0	0
1	0	30-44 yrs	37	1	2	1	5			5	0	0		0	0	0	0	0	0	1	0	0	1	0	0
0	0	45-65yrs	61	0	2	1	5			5	0	0	1	0	0	0	0	0	0	1	0	1	0	0	0
1	0	15-29yrs	21	0	1	0	5			5	0	0		0	0	0	0	1	1	0	0	1	1	0	1
0	0	45-65yrs	63	0	2	1	4			4	0	0	1	0	0	0	0	0	1	0	0	0	0	0	0
1	0	30-44 yrs	39	0	2	1	1			1	0	0	1	0	0	0	0	1	1	0	0	1	1	0	1
1	0	15-29yrs	19	0	1	0	4			4	0	0	0	0	0	0	0	0	1	0	0	0	1	0	0
1	0	30-44 yrs	33	0	2	0	2			2	0	0	1	0	0	0	0	0	1	0	0	0	1	0	0
1	1	45-65yrs	47	1	3	1	1	1			0	0	1	0	0	0	0	0	0	1	0	0	0	0	0
0	0	30-44 yrs	35	1	2	0					0	0	0	0	0	0	0	0	1	0	0	0	1	0	0
1	0	30-44 yrs	30	0	0	0	1			1	0	0	1	0	0	0	0	0	0	0	0	0	1	0	0
0	0	15-29yrs	19	0	1	0	5			5	0	0	1	0	0	0	0	0	0	0	0	0	1	0	0
1	0	15-29yrs	21	1	2	0	2			2	0	0	1	0	0	0	0	0	0	0	0	0	0	0	0
0	0	15-29yrs	22	1	1	0	5			5	1	0	1	0	0	0	0	0	0	0				0	0
0	2	45-65yrs	48	0	2	1	2		2		0	0	0	0	0	0	1	0	1	1	1	1	0	0	0
0	0	30-44 yrs	31	1	2	1	4			4	1	0	1	0	0	0	0	0	0	0	0	0	1	0	0
0	0	30-44 yrs	40	0	2	1	2			2	1	0	1	0	0	0	0	0	0	0	0	1	1	0	0
1	0	30-44 yrs	34	0	2	1					0	0		0	0	1	0	0	1	0	0	0	1	0	0
1	2	45-65yrs	52		0	3	4		4		0	0	0	0	0	0	1	0	0	0	0	1	1	0	0
1	0	45-65yrs	60	0	2	1	1			1	1	0	1	0	0	0	0	0	1	1				0	0
1	2	30-44 yrs	39	0	2	1	2		2		0	0	1	0	0	0	1	1	1	0	0	1	1	0	1
0	0	45-65yrs	50	0	2	1	3			3	1	0	1	0	0	0	0	0	1	0	0	0	0	0	0
1	0	45-65yrs	50	0	0	1	4			4	1	0	1	0	0	0	0	0	0	0	0	1	0	0	0
1	0	45-65yrs	50	0	0	1	4			4	0	0	1	0	0	1	0	1	1	0	1	1	1	0	1
0	2	30-44 yrs	39	0	2	1	1		1		0	0	0	0	0	0	1	0	1	0					0
0	0	15-29yrs	29	0	2	0	1			1	1	0	1	0	0	0	0	0	0	0	0	0	1	0	0
1	0	30-44 yrs	36	0	2	1	1			1	1	0	1	0	0	0	0	0	1	0	1	1	0	0	0
1	0	45-65yrs	50	0	2	1	2			2	1	0	1	0	0	0	0	0	1	0	0	1	0	0	0
1	0	45-65yrs	48	0	0	1	5			5	1	0	1	0	0	0	0	1	1	0				0	0
1	0	45-65yrs	51	0	0	1	4			4	1	0	1	0	0	0	0	1	1	0	0	1	1		1
1	0	45-65yrs	54	0	0	1	3			3	1	0	1	0	0	0	0	0	0	0	0	0	1	0	0
1	0	45-65yrs	46	0	2	1	2			2	1	0	1	0	0	0	0	1	1	0	0	1	1	0	1
1	2	45-65yrs	61	0	2	3					0	0	0	0	0	0	1	1	1	1	0	1	1	0	1
0	0	15-29yrs	18	0	1	0	4			4	1	0		0	0	0	0	0	0	0	0	1	1	0	0
0	0	45-65yrs	53	0	3	1	5			5	1	0	1	0	0	0	0	0	1	0				0	0
0	0	30-44 yrs	36	1	2	1	1			1	1	0	1	0	0	0	0	0	0	0					0
1	0	45-65yrs	50	0	2	1	4			4	1	0	1	0	0	0	0	0	1	0	0	1	1	0	0
0	0	15-29yrs	20	0	1	0	4			4	1	0	1	0	0	0	0	0	0	0					0
1	0	45-65yrs	60	1	2	1	4			4	1	0	1	0	0	0	0	0	0	1	0	0	1	0	0
1	0	45-65yrs	56	0	2	1	1			1	1	0	1	0	0	0	0	1	1	0	0	1	1	0	1
0	0	15-29yrs	26	0	1	0	3			3	1	0	1	0	0	0	0	0	1	0				0	0
0	0	30-44 yrs	34	0	2	1	2			2	1	0	1	0	0	0	0	0	1	0	0	1	0	0	0
0	0	45-65yrs	48	0	2	1	1			1	1	0	1	0	0	0	0	0	0	0	0	0	1	0	0
1	0	15-29yrs	23	0	1	0					1	0	1	0	0	0	0	0	1	1	1	0	0	0	0
0	2	45-65yrs	51	0	2	2	3		3		0	0	0	0	0	0	1	0	1		0	1	1	0	0
1	0	45-65yrs	55	0	0	1	4			4	1	0	1	0	0	0	0	0	1	0				0	0
0	0	15-29yrs	19	0	2	0	3			3	1	0	1	0	0	0	0	0	0	1	0	1	1	0	0
1	0	30-44 yrs	31	0	0	1	4			4	1	0	1	0	0	0	0	0	1	0	0	1	0	0	0
0	0	15-29yrs	25	0	1	0	4			4	1	0	0	0	0	0	0	0	0	0	0	0	0	0	0
0	0	30-44 yrs	42	1	2	1	5			5	1	0	1	0	0	0	0	0	1	0				0	0
0	0	15-29yrs	17	0	2	0	5			5	1	0	1	0	0	0	0			0	0	0	1	0
1	0	45-65yrs	61	0	0	1	2			2	1	0	1	0	0	0	0	1	1	0	0	0	1	0	0
0	0	15-29yrs	23	0	2	0	5			5	1	0	0	0	0	0	0	0	0	0	0	0	1	0	0
0	2	30-44 yrs	32				3		3		0	0	1	0	0	0	1	0	1	1					0
0	0	45-65yrs	48	1	2	1	4			4	1	0	1	0	0	0	0	0	1	0	0	1	1	0	0
1	0	15-29yrs	29	0	2	1	1			1	1	0	1	0	0	0	0	0	1	0	0	0	0	0	0
0	0	30-44 yrs	43	0	2	1	2			2	1	0	1	0	0	0	0	0	0	0	0	0	1	0	0
1	0	15-29yrs	22	1	1	0					0	0		0	0	1	0	0	1	0	0	1	0	0	0
0	0	45-65yrs	55	0	0	1	1			1	1	0	1	0	0	0	0	0	1	1	0	1	0	0	0
1	0	15-29yrs	25	0	2		5			5	1	0	1	0	0	0	0	0	1	0	0	0	1	0	0
0	0	30-44 yrs	30	0	3	1	1			1	1	0		0	0	0	0	0	0	1	0	0	0	0	0
1	0	30-44 yrs	42	2	0	1	3			3	0	0	1	0	1	0	0	0	1	0	0	1	1	0	0
0	0	30-44 yrs	31	0	2	1	3			3	1	0	1	0	0	0	0	0	0	0	0	0	0	0	0
1	0	45-65yrs	62	0	2	1	3			3	1	0	1	0	0	0	0	0	0	0	0	0	1	0	0
0	0	45-65yrs	51	0	2	1	2			2	1	0	1	0	0	0	0	0	0	0	0	1	0	0	0
0	0	30-44 yrs	34	0	2	2	2			2	1	0	1	0	0	0	0	0	0	0	0	0	0	0	0
1	0	45-65yrs	59	0	2	1	4			4	1	0	1	0	0	0	0	0	0	0	0	1	1	0	0
0	0	45-65yrs	51	1	2	1					1	0	0	0	0	0	0	0	0	1	0	0	1	0	0
1	2	45-65yrs	58	0	0	1					0	0	0	0	0	1	0	1	1	1	0	0	1	0	1
0	0	45-65yrs	57	0	3	1	5			5	0	0	1	0	1	0	0	1	1	0	0	0	1	0	0
1	0	45-65yrs	50	0	0	1	3			3	0	0	1	0	1	0	0	0	1	0	0	0	1	0	0
0	0	15-29yrs	20	0	1	0	2			2	1	0	0	0	0	0	0	0	0	0		0	1	0	0
0	0	30-44 yrs	42	0	2	1					1	0	1	0	0	0	0	0	0	0	0	0	0	0	0
0	0	45-65yrs	47	0	3	1	5			5	1	0	0	0	0	0	0	0	1	0	1	1	0	0	0
0	0	15-29yrs	21	0	1	0	5			5	1	0		0	0	0	0	0	0	1	0	0	1	0	0
0	2	30-44 yrs	35	0	2	2	2		2		0	0	0	0	0	0	1	0	1		0	1	1	0	0
1	0	45-65yrs	63	0	0	1	2			2	1	0	1	0	0	0	0	0	1	0	0	0	1	0	0
1	0	45-65yrs	48	0	0	1	3			3	1	0	1	0	0	0	0	1	1	0	0	0	0	0	0
1	0	30-44 yrs	33	0	2	1	3			3	1	0	1	0	0	0	0	0	1	0	0	0	1	0	0
1	2	45-65yrs	63	0	2	2	1		1		0	0	0	0	0	0	1	0	1	1	0	1	0	0	0
1	0	45-65yrs	59	0	0	1	2			2	1	0	1	0	0	0	0	1	1	0	1	1	1	0	1
0	0	45-65yrs	57		2	1	1			1	1	0	1	0	0	0	0	0	0	1	0	0	1	0	0
1	0	15-29yrs	27	0	0	1	5			5	1	0	1	0	0	0	0	0	1	0	0	0	1	0	0
0	1	45-65yrs	59		3	1	5	5			0	0	1	0	0	1	0	0	1	1	1	0	0	1	0
1	1	30-44 yrs	37	1	0	1	5	5			0	0	1	0	0	1	1	1	1	0	0	0	1	0	0
1	1	45-65yrs	57	1	0	1	3	3			0	0	1	0	0	1	1	1	1	0	0	1	1	0	1
1	2	45-65yrs	53	0	2	1	2		2		0	0	0	0	0	1	1	1	1	0	0	1	1	0	1
0	2	15-29yrs	17				3		3		0	0	0	0	0	1	1	0	1	1					0
1	2	30-44 yrs	42	0	1	1	4		4		0	0	1	0	0	1	1	1	1	0					0
1	1	30-44 yrs	33	0	0	1	1	1			0	0	1	1	0	1	0	1	1	0	0	0	1	0	0
0	0	30-44 yrs	37	0	2	1	2			2	1	0	1	0	1	0	0	0	0	0	0	0	1	0	0
1	2	45-65yrs	49	0	2	3	3		3		0	0	0	0	0	1	1	0	1	1	1	1	1	0	0
1	1	45-65yrs	56	1	0	3	4	4			0	0	1	1	0	1	0	1	1	0	0	0	1	0	0
1	2	15-29yrs	29				3		3		0	0	1	0	0	1	1	1	1	0	0	0	1	0	0
0	1	45-65yrs	64		1		4	4			0	1	1	0	0	0	1	0	1	1	0	0	1	0	0
0	0	15-29yrs	20	0	1	0					1	1	1	0	0	0	0	0	0	0				0	0
1	2	30-44 yrs	33	0	2	1					0	0	0	0	0	1	1	1	1	0	0	1	0	0	0
1	1	30-44 yrs	44	0	3	1	3	3			0	0	1	0	0	1	1	1	1	0	0	1	1	0	1
1	2	45-65yrs	46	0	2	1	1		1		0	0	1	0	0	1	1	1	1	1	0	1	1	0	1
1	2	30-44 yrs	33	0	2	1	4		4		0	0	1	0	0	1	1	1	1	0					0
1	2	15-29yrs	20	0		0	3		3		0	0	0	0	0	1	1	1	1	0	0	1	1	0	1
1	2	45-65yrs	53	0	0	1	4		4		0	0	0	0	0	1	1	1	1		1	1	1	0	1
1	2	45-65yrs	50	0	2	1	5		5		0	0	0	0	0	1	1	1	1	1	1	1	0	0	1
0	2	30-44 yrs	36	0	2	1	3		3		0	0	0	0	0	1	1	0	1	1	0	0	0	0	0
0	0	45-65yrs	57	0	2	1	4			4	1	0	1	0	0	1	0	0	1	0	0	0	1	0	0
1	2	30-44 yrs	44	0	2	1	4		4		0	0	1	0	0	1	1	1	1	1	1	1	1	0	1
0	1	30-44 yrs	35	1	3	1	5	5			0	0	0	0	0	1	1	0	1	1	0	0	1	0	0
0	2	15-29yrs	15	0	1		4		4		0	0	0	0	0	1	1	0	1	0	0	1	0	0	0
0	2	45-65yrs	60	0	3	1					0	0	0	0	0	1	1	0	1	1	0	1	1	0	0
0	0	15-29yrs	24	0	1	0	5			5	1	1	1	0	0	0	0	0	0	0	1	1	0	0	0
1	2	45-65yrs	63	0	2	1	4		4		0	0	0	0	0	1	1	1	1		0	1	1	0	1
0	2	15-29yrs	25	0	2	0	5		5		0	0	0	0	0	1	1	0	1	1	0	0	1	0	0
1	1	15-29yrs	19	0	1		4	4			0	0	1	0	0	1	1	1	0	0	0	0	1	0	0
1	2	30-44 yrs	43	0	2	0	3		3		0	0		0	0	1	1	1	1	1	0	1	1	0	1
1	1	15-29yrs	19	0	1	0	3	3			0	0	1	0	0	1	1	0	1	0	0	0	0	0	0
1	2	45-65yrs	53				5		5		0	0	1	0	0	1	1	1	1	1	0	0	0	0	0
1	2	45-65yrs	58	0	2	2	2		2		0	0	1	0	0	1	1	1	1	0	0	1	1	0	1
0	2	45-65yrs	46	0	2	1	1		1		1	0	1	0	0	0	1	0	1	1					0
1	1	45-65yrs	55	0	3	1					0	0	1	1	0	0	1	0	1	1	0	0	1	0	0
1	2	30-44 yrs	39	0	3	1	4		4		0	0	1	0	0	1	1	0	0	0					0
1	2	15-29yrs	28	1	2	2	4		4		0	0	0	0	0	1	1	1	1		0	1	0	0	0
0	0	45-65yrs	47	0	2	1	3			3	1	0	1	0	1	0	0	0	0	1	0	0	0	0	0
1	2	15-29yrs	29	0	2	1	1		1		0	0	0	0	0	1	1	0	1	1	0	0	0	0	0
1	0	30-44 yrs	41	0	0	1	4			4	1	0	1	0	0	1	0	1	1	0				0	0
0	2	15-29yrs	20	0	1	0	5		5		0	0	0	0	0	1	1	0	1	0	0	1	1	0	0
0	0	45-65yrs	57	0	2	1	1			1	1	0	1	0	1	0	0	0	1	0	0	0	0	0	0
0	0	45-65yrs	53	0	2	1	2			2	1	0	1	0	0	1	0	0	1	1	0	1	1	0	0
1	2	30-44 yrs	40	0	2	1	2		2		0	0	0	0	0	1	1	1	1		0	0	1	0	0
1	2	45-65yrs	51	0	2	1	4		4		0	0	0	0	0	1	1	0	1	0	0	1	1	0	0
1	2	30-44 yrs	44	0	2	1	5		5		0	0	1	0	0	1	1	1	1		0	1	1	0	1
0	2	45-65yrs	47	0	2	1	4		4		0	0	1	0	0	1	1	0	1	1	0	1	1	0	0
1	2	15-29yrs	28	1	2	1	5		5		1	0	1	0	0	0	1	1	0	0	0	1	1	0	1
1	2	15-29yrs	23	0	2	2	5		5		1	0	1	0	0	0	1	1	1	0	0	1	0	0	0
1	1	30-44 yrs	39		0	1	2	2			0	0	1	0	0	1	1	1	0	0	0	1	1	0	1
1	0	30-44 yrs	33	1	0	1	4			4	0	0	1	1	0	1	0	1	1	0	0	1	1	0	1
1	1	30-44 yrs	32	1	3	1	1	1			0	0	1	0	0	1	1	1	1	0	1	1	1	0	1
1	1	45-65yrs	64		0	1	1	1			0	0	1	0	0	1	1	1	1	1	0	0	1	0	1
1	2	15-29yrs	23	0	1	0	5		5		0	0	1	0	0	1	1	1	0	0					0
0	0	15-29yrs	23	0	2	1	2			2	1	1	1	0	0	0	0	0	1	0	0	0	1	0	0
0	0	45-65yrs	48	1	2	1	4			4	1	0	1	0	1	0	0	0	0	0	0	1	1	0	0
1	1	45-65yrs	47	1	3	1	4	4			0	0	1	0	0	1	1	1	0	0	0	1	1	0	1
1	2	45-65yrs	53	0	2	1	1		1		0	0	0	0	0	1	1	0	1	1				0	0
1	1	30-44 yrs	40	0	0	1	2	2			0	0	0	0	1	0	1	1	1	0	0	0	1	0	0
0	2	15-29yrs	20	1	1	0	4		4		0	0	1	0	0	1	1
1	2	30-44 yrs	30	0	2	1	3		3		0	0	0	0	0	1	1	1	1	0	0	0	1	0	0
1	2	45-65yrs	47	0	2	2	4		4		0	0	1	0	0	1	1	1	1		0	0	0	0	0
1	2	30-44 yrs	33	0	2	1	3		3		0	0	1	0	0	1	1	1	1	0	0	0	1	0	0
1	2	45-65yrs	61	0	2	3	2		2		0	0	0	0	0	1	1	0	1	1					0
1	2	15-29yrs	24	0	2	0	3		3		0	0	0	0	0	1	1	0	1		0	0	1	0	0
1	2	30-44 yrs	40	0	2	1	5		5		0	0	0	0	0	1	1	1	1	0	0	0	1	0	0
1	2	15-29yrs	17				2		2		0	0	1	0	0	1	1	0	1	1					0
0	0	30-44 yrs	32	1	2	0	5			5	1	1	1	0	0	0	0	0	0	0	0	1	0	0	0
1	1	30-44 yrs	31		0	1	4	4			0	0	1	0	1	1	0	1	1	0	0	1	1	0	1
1	2	30-44 yrs	41	0	2	1	2		2		0	0	1	0	0	1	1	0	0	1	0	0	1	0	0
1	1	15-29yrs	19	0	1		5	5			0	0	1	0	0	1	1	0	0	0	0	0	0	0	0
0	2	15-29yrs	17	0	1	0	4		4		0	0	0	0	0	1	1	0	1	0	0	1	1	0	0
1	2	30-44 yrs	35	0	2	1	5		5		0	0	0	0	0	1	1	0	0	0	0	1	1	0	0
0	0	15-29yrs	27	1	2	1	3			3	1	1	1	0	0	0	0	0	0	0	0	0	1	0	0
0	0	45-65yrs	51	0	2	1	2			2	1	0	1	0	0	1	0	0	0	0	0	1	0	0	0
1	1	30-44 yrs	31	1	3	1	3	3			0	0	1	0	0	1	1	0	1	0	0	0	1	0	0
1	2	45-65yrs	53	0	2	3	2		2		0	0		0	0	1	1	0	0		0	1	1	0	0
0	2	15-29yrs	21	2	1	0	3		3		0	0	0	0	0	1	1	0	1	1	0	0	0	0	0
0	1	30-44 yrs	35	1	3	1	5	5			0	0	1	0	0	1	1	0	0	1	1	1	0	0	0
1	1	30-44 yrs	39	0	2	1	3	3			0	0	1	0	0	1	1	1	1	0	0	1	0	0	0
1	2	30-44 yrs	32	0	2	1					0	0	0	0	0	1	1	0	1	0	1	1	0	0	0
1	2	45-65yrs	51	0	2	1	4		4		0	0	0	0	0	1	1	0	0		0	0	1	0	0
1	2	30-44 yrs	30	1	2	1	1		1		0	0	0	0	0	1	1	1	1	1	0	0	0	0	0
1	1	45-65yrs	49	0	0	1	4	4			0	0	1	1	0	0	1	1	1	1	1	1	0	0	1
1	1	45-65yrs	62	1	1	1					0	0	1	1	0	0	1	1	1	1	1	1	1	1	1
0	0	45-65yrs	55	0	2	1					1	1	1	0	0	0	0	0	0	0	1	1	0	0	0
1	2	45-65yrs	51	0	2	1	1		1		0	0	1	0	0	1	1	1	1	1	0	1	1	0	1
1	2	30-44 yrs	42	0	2	1					0	0	0	0	0	1	1	0	1	0	0	1	0	0	0
1	2	45-65yrs	63	0	2	1	4		4		0	0	0	0	0	1	1	0	1	0	0	0	1	0	0
1	1	45-65yrs	65	0	0	1	4	4			0	0	0	0	0	1	1	0	1	1	1	1	1	0	0
0	0	30-44 yrs	37	0	2	1	3			3	1	1	1	0	0	0	0	0	0	0	0	1	1	0	0
0	2	30-44 yrs	32	1	2	0	4		4		0	0	0	0	0	1	1	0	1		1	1	0	0	0
1	1	15-29yrs	19	0	0	1	1	1			0	0	1	0	0	1	1	0	0	0	0	0	0	0	0
0	2	45-65yrs	50	1	3	1	3		3		0	0	0	0	0	1	1	0	1	1	0	0	0	0	0
1	2	15-29yrs	23	0	2	1	5		5		0	0	0	0	0	1	1	0	1	0	0	0	1	0	0
1	2	30-44 yrs	32	0	2	1	2		2		1	0	1	0	0	1	1	0	0	1	0	1	1	0	0
0	1	45-65yrs	50	1	3	0	4	4			1	1	1	0	0	0	1	1	1	1	0	1	1	0	1
1	2	30-44 yrs	41	0	2	1	5		5		0	0	0	0	1	1	1			1	0	0	1	0
0	2	30-44 yrs	32	0	2	1	3		3		1	0		0	0	1	1	0	1		1	1	0	0	0
1	1	45-65yrs	48	2	3	1					0	0	1	0	1	1	1	1	1	1	0	1	1		1
0	2	45-65yrs	56	0	2	1	1		1		1	0	1	0	0	1	1	0	1	0	1	1	0	0	0
0	2	45-65yrs	46	0	1	1	2		2		0	1	1	0	0	1	1	1	1	1	1	1	0	0	1
0	2	15-29yrs	18	0			4		4		0	0	0	0	1	1	1	0	1	0	0	1	0	0	0
1	1	15-29yrs	16	0	1	0	3	3			0	0	1	0	1	1	1	0	1	0	0	1	1	0	0
1	1	30-44 yrs	34	0	0	1	2	2			0	1	1	0	0	1	1	1	0	0	1	1	1	0	1
1	2	45-65yrs	63	0	2	2	3		3		1	0	0	0	0	1	1	1	1	1	0	0	1	0	1
1	2	45-65yrs	48	0	0	1	5		5		1	0	1	0	0	1	1	1	1		0	1	1	0	1
0	1	45-65yrs	51	0	3	1	4	4			0	1	1	0	1	1	0	0	1	1	0	0	1	0	0
1	2	15-29yrs	18	0	1	0	1		1		0	0	0	1	0	1	1	1	1		0	1	1	0	1
1	2	45-65yrs	46	0	2	3	2		2		0	1	1	0	0	1	1	1	1	0					0
1	1	30-44 yrs	37	1	0	1	4	4			0	0	1	1	0	1	1	1	1	0					0
1	2	15-29yrs	25	0	2	1	5		5		1	0	1	0	0	1	1	0	1	0	1	1	0	0	0
0	0	15-29yrs	27	0	2	1	4			4	1	1	1	0	1	0	0	0	1	0	0	0	0	0	0
1	2	30-44 yrs	37	0	2	1	1		1		1	0	1	0	0	1	1	0	1	0	0	1	1	0	0
0	1	30-44 yrs	37	1	3	0	1	1			1	0	0	0	0	1	1	0	0	0	0	0	1	0	0
0	2	30-44 yrs	31	1	3	1	5		5		1	0	1	0	0	1	1	0	1	1	0	0	1	0	0
1	1	30-44 yrs	34	1	0	1	4	4			0	0	1	1	1	0	1	1	1	0	0	1	0	0	0
1	1	15-29yrs	28	1	3	1	5	5			0	0	1	0	1	1	1	1	1	0	1	1	0	0	0
0	2	45-65yrs	57	0	2	1	4		4		1	0	1	0	0	1	1	0	1	0	0	1	1	0	0
0	2	30-44 yrs	41	2	3	1	3		3		1	0	1	0	0	1	1	0	1	0	0	1	0	0	0
0	2	45-65yrs	50	0	2	1	5		5		0	0	0	0	1	1	1	1	1	1					0
1	2	45-65yrs	51	0	2	1	1		1		1	0	1	0	0	1	1	0	1	0	0	0	1	0	0
1	1	15-29yrs	26	0	1	1	3	3			0	0	1	1	0	1	1	1	1	0	0	1	1	0	1
0	2	45-65yrs	50	2	3	1					1	0	0	0	0	1	1	0	1	0	0	1	1	0	0
1	1	45-65yrs	48	0	0	0	4	4			0	1	1	1	1	0	0	1	1	1	0	1	0	0	1
1	2	30-44 yrs	33	0	2	1	5		5		0	0	0	1	0	1	1	1	1	1	0	0	1	0	1
1	2	45-65yrs	62	0	2	1	1		1		0	0	1	0	1	1	1	0	1	0	0	0	1	0	0
1	1	30-44 yrs	38	2	3	1	1	1			0	0	1	1	0	1	1	1	1	0	0	0	1	0	0
1	1	30-44 yrs	31	1	0	1	4	4			1	0	1	1	0	1	0	1	1	0	0	1	1	0	1
1	2	45-65yrs	50	0	0	1					1	0	1	0	0	1	1	1	1		1	1	0	0	0
0	2	30-44 yrs	39	0	2	0					1	0	1	0	0	1	1	0	1	1	0	0	1	0	0
0	1	15-29yrs	18	0	1	0	5	5			0	0	1	1	1	0	1	0	0	0	0	1	0	0	0
1	0	45-65yrs	47	0	2	1	4			4	1	0	1	0	1	1	0	0	1	0	0	0	1	0	0
1	1	30-44 yrs	32	0	2	1	2	2			0	0	1	1	1	0	1	0	0	0	0	0	1	0	0
1	1	15-29yrs	19	1	0	0	1	1			0	0	1	0	1	1	1	0	0	0	0	1	0	0	0
0	2	45-65yrs	57	0	2	3	2		2		1	0	0	0	0	1	1	0	1		0	0	1	0	0
0	1	15-29yrs	18	0	1		1	1			1	0	1	1	0	1	0	0	0	0	0	1	1	0	0
1	1	45-65yrs	61	0	2	3	5	5			0	0	1	0	1	1	1	1	0	1	1	1	0	0	1
1	1	15-29yrs	26	1	3	1	2	2			1	0	1	0	0	1	1	0	0	0	0	0	1	0	0
1	1	15-29yrs	25	2	0	1	2	2			0	0	1	1	0	1	1	0	1	0	0	0	1		0
0	2	45-65yrs	53				2		2		1	0	0	0	0	1	1	0	1	0	0	1	1	0	0
0	1	45-65yrs	61	1	2	2	2	2			1	0	1	0	0	1	1	0	0	0	0	0	0	0	0
1	1	45-65yrs	56	0	0	1	2	2			0	0	1	1	0	1	1	1	1	1	1	1	0	0	1
1	2	30-44 yrs	39	0	0	1	2		2		1	0	1	0	0	1	1	0	1		0	1	1	0	0
1	1	30-44 yrs	32	0	0	1	4	4			0	0	1	1	0	1	1	1	0	0	0	0	1	0	0
1	1	30-44 yrs	31	1	0	1	2	2			0	0	1	1	0	1	1	0	0	0	0	0	0	0	0
0	1	30-44 yrs	33	1	3	0	2	2			0	0	1	1	0	1	1	0	0	0	0	0	1	0	0
1	1	45-65yrs	58		0	1	5	5			0	0	1	1	0	1	1	0	0	0	0	0	1	0	0
0	2	15-29yrs	21	0			3		3		0	1	0	0	0	1	1	0	1	1					0
0	2	15-29yrs	23	0	2	1	1		1		1	0	0	0	0	1	1	0	1	1					0
0	2	15-29yrs	21	0	2	1	2		2		1	1	1	0	0	0	1	0	1	0	0	1	0	0	0
0	2	15-29yrs	29	0	2	1	1		1		1	0	1	0	0	1	1	0	1	0	0	1	0	0	0
1	1	15-29yrs	21	1	3	0	2	2			0	0	1	1	0	1	1	0	0	0	0	0	1	0	0
0	1	45-65yrs	54	2	2	1	2	2			0	1	1	0	0	1	1	0	0	1	0	1	0	0	0
1	2	30-44 yrs	33	1	3	2	4		4		0	0	1	0	1	1	1	0	0	0	0	0	1	0	0
0	2	45-65yrs	46	0	2	1	3		3		1	0	1	0	0	1	1	0	1	0	0	0	1	0	0
1	1	15-29yrs	16	0			5	5			0	0	1	0	1	1	1	0	0	0	0	0	1	0	0
1	2	45-65yrs	57	0	2	2	3		3		1	0	1	0	0	1	1	0	1	0	0	1	1	0	0
1	1	45-65yrs	50	0	0	1	1	1			0	0	1	1	1	1	0	1	0	1	0	1	0	0	1
0	1	45-65yrs	48	0	3	1	1	1			1	1	1	0	0	0	1
0	2	30-44 yrs	40	1	2	1	5		5		1	0	1	0	0	1	1	1	1	1	0	0	1	0	1
0	1	45-65yrs	64	0	3	1	5	5			1	1	1	1	0	0	0	0	1	1	0	0	1	0	0
0	2	30-44 yrs	43	0	2	2	3		3		0	0	1	0	1	1	1	0	1		0	1	1	0	0
1	1	45-65yrs	59	2	0	1	1	1			0	0	1	1	0	1	1	1	1	1				0	0
0	2	30-44 yrs	36	0	2	1	4		4		0	1	1	0	1	0	1	1	1	1	1	1	0	0	1
1	1	45-65yrs	46		0	1	5	5			0	1	1	0	0	1	1	1	1	0	0	1	1	0	1
1	2	15-29yrs	21				5		5		0	0	0	1	0	1	1	0	1	0					0
0	0	45-65yrs	45	0	2	1	4			4	1	1	1	0	1	0	0	0	1	1				0	0
0	2	45-65yrs	56	0	2	1	3		3		1	0	1	0	0	1	1	0	1		1	1	0	0	0
0	0	30-44 yrs	44	0	2	1	5			5	1	1	1	0	1	0	0	0	1	0				0	0
0	2	45-65yrs	52	0	2	1	5		5		1	0	0	0	0	1	1	0	1	0					0
1	1	15-29yrs	16	0	1		2	2			0	0	1	1	0	1	1	0	0	0	0	0	0	0	0
1	1	45-65yrs	51	1	0	1	3	3			0	0	1	1	0	1	1	1	1	1	0	0	1	1	1
1	1	30-44 yrs	30	1	0	1	2	2			0	0	1	1	0	1	1	0	0	0	0	0	0	0	0
1	1	30-44 yrs	30	0	3	0	1	1			1	0	1	0	0	1	1	0	0	0	0	0	1	0	0
0	1	15-29yrs	20	0	3	0	5	5			0	0	1	1	0	1	1	0	0	0	0	1	0	0	0
1	2	45-65yrs	63	0	2	2	3		3		0	0	0	0	1	1	1	1	1		0	0	1	0	0
0	2	45-65yrs	61	0	2	1	1		1		1	0	1	0	1	1	1	0	1	0	0	1	1	0	0
1	1	30-44 yrs	35	1	3	1	3	3			1	0	1	0	1	1	1	1	1	0	0	0	0	0	0
0	2	45-65yrs	58				5		5		1	1	1	0	0	1	1	0	1	1	0	0	0	0	0
0	2	30-44 yrs	30	0	2	1	1		1		1	1	1	0	0	1	1	0	1	0	0	0	1	0	0
0	2	30-44 yrs	42	1	2	1	4		4		0	1	1	0	1	1	1	0	1	1	0	0	1	0	0
0	1	45-65yrs	56	1	1	1	2	2			0	1	0	1	1	0	1	0	1	0	0	0	1	0	0
0	1	45-65yrs	45	1	1	1	3	3			0	1	1	0	1	1	1	0	0	1	1	1	0	0	0
0	1	30-44 yrs	44	1	3	1	4	4			1	0	1	1	0	1	1	0	1	1	0	0	1	0	0
0	2	45-65yrs	58	0	2	1	3		3		1	1	1	0	0	1	1	0	1	0					0
0	1	15-29yrs	17	0	1		4	4			1	0	1	1	0	1	1	0	1	0	0	0	1	0	0
0	2	15-29yrs	29	0	2	1	2		2		1	0	1	1	0	1	1	0	1	0	0	0	1	0	0
1	1	30-44 yrs	39	0	0	1	4	4			0	0	1	1	1	1	1	1	1	0	1	1	1	1	1
1	2	45-65yrs	50	0	2	1	4		4		1	0	1	0	1	1	1	0	0		0	1	1	0	0
0	2	45-65yrs	47	0	2	1	3		3		0	1	1	0	1	1	1	0	0	0	0	1	0	0	0
1	2	30-44 yrs	39	0	2	1	2		2		1	1	1	0	0	1	1	1	1	0	1	1	0	0	0
0	2	30-44 yrs	43				2		2		1	0	0	0	1	1	1	0	1	0	0	0	0	0	0
1	1	30-44 yrs	35	1	0	1	1	1			0	1	1	1	0	1	1	0	0	0	0	0	1	0	0
1	1	30-44 yrs	35	0	0	1					0	0	1	1	1	1	1	1	1	0	0	0	0	0	0
1	1	15-29yrs	21	0	1	0	3	3			1	0	1	1	0	1	1	0	1	0	0	0	1	0	0
0	1	45-65yrs	58		1	3	5	5			0	1	1	0	1	1	1	1	1	1	0	1	0	1	1
0	1	30-44 yrs	35	0	1	0	4	4			0	1	1	1	0	1	1	0	1	0	0	1	0	0	0
0	1	45-65yrs	51	1	3	1					0	0	1	1	1	1	1	0	1	0	0	1	0	0	0
1	2	15-29yrs	24	0	0	0	5		5		0	0	1	1	1	1	1	0	1	0					0
0	2	15-29yrs	28	0	2	0	4		4		1	0	0	0	1	1	1
0	2	45-65yrs	60	0	2	1	1		1		1	1	1	0	0	1	1	0	1	0	0	0	0	0	0
0	2	30-44 yrs	38	1	2	1	1		1		1	1	1	0	0	1	1	0	1		0	0	1	0	0
0	1	30-44 yrs	41	1	3						1	1	1	0	0	1	1	0	1	1	0	0	0	0	0
0	1	15-29yrs	20	1	1	0	3	3			0	0	1	1	1	1	1	0	0	0	0	0	1	0	0
0	1	30-44 yrs	35	0	1	1	1	1			1	1	1	0	0	1	1	0	1	1	0	1	0	0	0
0	2	15-29yrs	17	0	2	0	3		3		1	0	1	0	1	1	1	0	1	0	0	0	1	0	0
0	1	30-44 yrs	36	0	3	0	2	2			1	0	1	1	0	1	1	0	0	1	0	0	0	0	0
0	2	30-44 yrs	41	0	2	0	3		3		1	1	1	0	0	1	1	0	1	0	0	1	0	0	0
0	2	45-65yrs	47	0	2	1	1		1		1	0	1	0	1	1	1	0	1	0	0	1	1	0	0
1	1	30-44 yrs	33	0	0	1	3	3			0	1	1	0	1	1	1	1	0	1	0	1	1	0	1
0	1	15-29yrs	20	1	1	0	1	1			1	1	1	0	0	1	1	0	0	0	0	0	0	0	0
0	2	15-29yrs	22								1	1	1	0	0	1	1	0	1	0					0
1	1	30-44 yrs	36	1	3	3	3	3			1	1	1	0	0	1	1	1	0	0	1	0	0	0	0
0	1	45-65yrs	46		2	1	3	3			0	1	1	1	0	1	1	1	0	1	0	1	0	0	1
1	2	15-29yrs	25	0	2	0	1		1		0	1	1	0	1	1	1	0	0	1	0	0	1	0	0
0	2	45-65yrs	59	0	2	1	1		1		1	1	0	0	0	1	1	0	1	1	0	1	1	0	0
0	2	45-65yrs	59	0	2	1	1		1		1	1	1	0	0	1	1	0	1	0	0	0	0	0	0
1	1	45-65yrs	52	0	0	1	3	3			0	0	1	1	1	1	1	1	0	1	1	1	0	0	1
1	1	45-65yrs	64		0	1	4	4			1	0	1	0	1	1	1	1	1	1	0	0	1	0	1
1	1	45-65yrs	52	0	0	1	2	2			0	1	1	1	0	1	1	1	1	1	0	1	1	1	1
0	1	45-65yrs	58		1	3	4	4			1	0	1	1	1	0	1	0	0	1	0	0	0	0	0
1	1	45-65yrs	58	0	2	3	5	5			1	0	1	1	0	1	1	1	1	1	0	1	1	0	1
1	1	15-29yrs	23	1	0	1	5	5			0	0	1	1	1	1	1	0	1	0	0	1	1	0	0
1	2	45-65yrs	48	0	2	1	2		2		1	0	1	0	1	1	1	0	1	0	1	1	0	0	0
0	1	15-29yrs	21	1	3	0	3	3			1	1	1	0	0	1	1	0	0	0	0	1	0	0	0
0	1	30-44 yrs	41	2	3	1	4	4			0	1	0	0	1	1	1	1	1	1	0	1	1	0	1
1	1	45-65yrs	56	2	0	1	4	4			0	0	1	1	1	1	1	1	0	1	0	0	0	0	0
0	2	15-29yrs	27	0	2	1	4		4		1	0	0	0	1	1	1	0	1	1	1	1	0	0	0
1	1	45-65yrs	57		3	1	5	5			0	0	1	1	1	1	1	1	0	1	1	1	0	0	1
1	1	30-44 yrs	36	0	0	1	2	2			0	1	1	1	0	1	1	1	0	1	0	0	1	0	1
1	1	30-44 yrs	38	1	3	1					0	1	1	1	1	1	0	1	0	1	0	1	1	0	1
0	2	15-29yrs	26	0	2	1	2		2		1	1	1	0	0	1	1	0	1	1					0
0	1	30-44 yrs	44	1	3	1	5	5			1	0	0	1	1	1	1	1	1	1	0	1	0	1	1
0	2	30-44 yrs	30	0	2	0					1	1	1	0	1	1	1	0	1	0	0	0	0	0	0
0	1	30-44 yrs	37		3	0	5	5			1	1	1	1	0	1	1	0	0	1	0	1	0	0	0
0	1	30-44 yrs	35	1	3	1	1	1			0	1	1	1	1	1	1	0	0	1	0	0	1	0	0
0	2	15-29yrs	18	0	1	1	5		5		1	1	1	0	1	1	1	0	1	0	0	0	0	0	0
0	2	45-65yrs	61	0	2	1	2		2		1	1	0	0	1	1	1	0	1	0	0	0	1	0	0
0	1	15-29yrs	21	1	1		3	3			1	1	1	1	0	1	1	0	0	0	0	0	0	0	0
0	1	15-29yrs	27	2			4	4			1	1	1	1	0	1	1	0	1	0	0	0	1	0	0
0	1	30-44 yrs	34	0	2	0	2	2			0	1	1	1	1	1	1	0	0	1	0	1	0	0	0
1	1	45-65yrs	51	0	0	1	2	2			0	1	1	1	1	1	1	1	1	1	1	1	0	0	1
1	1	30-44 yrs	38	0	0	1	3	3			0	1	1	1	1	1	1	1	0	1	0	0	0	0	0
0	2	15-29yrs	21	0	1	0					1	1	1	0	1	1	1	0	1	0	0	0	0	0	0
0	1	45-65yrs	53	1	3	1	3	3			1	0	1	1	1	1	1	0	0	1	0	1	1	0	0
0	2	15-29yrs	21	0	1		5		5		1	1	1	0	1	1	1	0	1	0	0	0	1	0	0
1	1	15-29yrs	18	0	1		5	5			0	1	1	1	1	1	1	0	1	0	0	1	1	0	0
0	1	30-44 yrs	34		3	1	5	5			1	1	1	1	0	1	1	0	0	0	0	0	0	0	0
0	1	15-29yrs	22	1	2	0	2	2			1	1	1	1	0	1	1	0	0	0	1	1	0	0	0
0	2	45-65yrs	45	0	2	1	2		2		1	1	1	0	1	1	1	0	1	0	0	0	0	0	0
1	1	15-29yrs	22	0	0	1	1	1			1	0	1	1	1	1	1	1	1	0	1	1	1	0	1
1	1	30-44 yrs	40	0	0	2	5	5			1	0	1	1	1	1	1	0	0	0	0	1	0	0	0
0	2	45-65yrs	57	0	2	1	2		2		1	0	0	1	1	1	1	0	1	0	0	1	1	0	0
0	1	15-29yrs	20	0	1	0	3	3			1	1	1	1	0	1	1	0	0	1	0	1	0	0	0
0	1	30-44 yrs	38		3	1	1	1			1	1	1	1	0	1	1	0	0	0	0	0	0	0	0
1	2	30-44 yrs	34	0	2	1	5		5		1	1	1	1	0	1	1	1	1	0	0	1	0	0	0
0	1	30-44 yrs	38	1	3	1	4	4			1	1	1	1	0	1	1	0	0	0	0	0	0		0
0	1	45-65yrs	49		3	0	2	2			1	1	1	0	1	1	1	1	1	1					0
0	2	15-29yrs	16	0	1	0	3		3		1	1	0	0	1	1	1	0	1	0	0	0	1	0	0
0	1	45-65yrs	47		1	1	4	4			1	1	1	1	0	1	1	1	1	0	0	1	0	0	0
0	1	45-65yrs	50	2	3	1	2	2			1	1	1	1	0	1	1	0	0	1	0	0	0	0	0
0	1	30-44 yrs	36		3	0	3	3			0	1	0	1	1	1	1	0	0	1	0	1	0	0	0
0	1	30-44 yrs	37	0	1	1	5	5			0	1	1	1	1	1	1	0	0	1	1	0	0	0	0
0	1	30-44 yrs	37	1	3	1	2	2			1	1	1	1	0	1	1	0	0	0	0	0	0	0	0
1	1	15-29yrs	22	0	0	0					1	0	1	1	1	1	1	0	0	0	0	1	1	0	0
0	1	30-44 yrs	35	2	3	1	5	5			1	1	1	0	1	1	1	0	0	0	0	0	1	0	0
0	1	30-44 yrs	44	2	3	1	1	1			1	1	1	1	0	1	1	0	0	0	0	1	0	0	0
1	1	15-29yrs	19	0	1	0	1	1			1	1	1	1	0	1	1	0	0	0	0	0	0	0	0
0	1	15-29yrs	24	1	1	0	4	4			1	1	1	0	1	1	1	0	0	0	0	1	0	0	0
1	1	30-44 yrs	31	2	0	1					0	1	1	1	1	1	1	1	0	0	1	0	1	0	0
0	1	15-29yrs	29	0	1	0	1	1			1	1	1	1	0	1	1	0	0	0	0	1	0	0	0
0	1	30-44 yrs	41	0	3	1	1	1			1	1	1	0	1	1	1	0	0	1	0	1	1	0	0
0	1	15-29yrs	21	0	1	0	1	1			1	1	1	1	1	1	1	0	0	0	0	1	0	0	0
0	2	15-29yrs	21	0	2	0	1		1		1	1	1	1	1	1	1	0	1	0	0	1	1	0	0
0	1	30-44 yrs	30		3	0	4	4			1	1	1	1	1	1	1	0	0	1	0	1	1	0	0
0	1	30-44 yrs	44	1	3	1	4	4			1	1	1	1	1	1	1	0	1	0	0	0	0	0	0
0	2	15-29yrs	24	0	2	1	2		2		1	1	1	1	1	1	1	0	1	1	1	1	0	0	0
1	1	30-44 yrs	32	1	3	0	1	1			1	1	1	1	1	1	1	1	1	0	0	0	1	0	0
0	1	30-44 yrs	34		3	1	5	5			1	1	1	1	1	1	1	0	0	1	0	1	1	0	0
0	1	30-44 yrs	34	1	3	1	5	5			1	1	1	1	1	1	1	0	1	0	0		1	0	0
0	1	30-44 yrs	31	0	3	1	1	1			1	1	1	1	1	1	1	0	0	0	1	1	0	0	0
0	1	15-29yrs	20	0	1		2	2			1	1	1	1	1	1	1	0	1	0	0	0	0	0	0
0	2	30-44 yrs	40	0	2	1	3		3		1	1	1	1	1	1	1	0	1	0	0	0	1	0	0
0	2	30-44 yrs	31	0	2	1	2		2		1	1	1	1	1	1	1	0	1	0					0
0	1	15-29yrs	19	1	1	0	3	3			1	1	1	1	1	1	1	0	0	1	1	1	0	0	0
0	0	45-65yrs	58	0	2	1	3			3				0	0	1	0	0	1	0	0	0	1	0	0
1	0	45-65yrs	60	0	2	1	3			3	0	0	1	0		0	0	0	1	0	0	0	0	0	0
1	1	30-44 yrs	44	0	0	1	2	2						1	0	0	0	0	0	0	0	0	1	0	0
0	1	45-65yrs	60		3	1	5	5			0		1	0	1	1	1
0	1	45-65yrs	60		3	1	4	4						0	1	1	1	0	0	1	0	0	1	0	0
1	1	30-44 yrs	32	0	0	1	5	5						1	0	1	1	0	0	0	0	1	0	0	0
0	2	45-65yrs	60	0	2	2	1		1		1	0	0		0	0	1	0	1	1	0	0	0	0	0
1	1	15-29yrs	20	1	0	0	2	2						1	0	1	1	0	0	0	0	1	0	0	0
1	2	30-44 yrs	39	0	2	1	1		1					0	0	1	1	0	0	0	0	0	1	0	0
0	1	15-29yrs	26	0	1	0	1	1						1	0	1	1	0	0	1	1	1	0		0
1	2	30-44 yrs	40	0	0	1	1		1					0	0	1	1	0	1	0	0	1	1	0	0
0	2	45-65yrs	53	0	2	3	1		1		0			0	0	1	0	0	1	0	1	1	0	0	0
1	1	15-29yrs	28	1	0	1	3	3						1	1	1	1	1	1	1					0
0	0	30-44 yrs	38	0	2	1	4			4				0	0	1	0	0	1	0	1	1	0	0	0
1	0	30-44 yrs	41	1	0	3	1			1	0			0	0	1	0	1	1	0	0	0	1	0	0
0	2	45-65yrs	53	0	2	1	5		5					0	1	0	1	0	1	1	0	1	0	0	0
1	2	45-65yrs	53	0	2	1	4		4		0			0	0	1	0	1	1	1	0	1	1	0	1
1	2	30-44 yrs	38	0	2	1	1		1		0			0	0	1	1	0	0	1	0	0	1	0	0
0	1	45-65yrs	57	0	3	1					0			1	1	1	0	1	1	0	0	1	0	0	0
1	1	30-44 yrs	38	2	0	1	5	5			0		0	1	1	1	1	0	0	0	0	0	1	0	0
1	0	30-44 yrs	31	0	0	1	4			4	0	0	1	0		0	0	0	1	0	0	0	1	0	0
1	1	15-29yrs	26	1	0	0	5	5						1	0	1	1	1	0	0	0	0	0	0	0
1	2	30-44 yrs	38	0	2	1	1		1					0	0	1	1	0	0	0					0
1	2	15-29yrs	22	0	2	1	1		1					0	0	1	1	1	1	1	0	1	1	0	1
1	1	15-29yrs	26	1	3	2	2	2						0	0	1	1	1	1	1	0	1	1	0	1
0	0	15-29yrs	25	1	1	0	2			2				0	0	0	1			0
1	1	45-65yrs	62	0	3	1								1	0	1	1	1	1	0	1	1	1	0	1
1	0	30-44 yrs	32	0	0	1	1			1				0	0	1	0	0	1	0					0
1	0	15-29yrs	26	0	2	1	1			1	0			0	1	0	0	0	1	0	0	0	1	0	0
0	1	15-29yrs	29	1	3	0	2	2						1	0	1	1	1	1	1	1	1	0	0	1
1	0	30-44 yrs	31	0	0	1	4			4				0	0	1	0	1	1	0	1	1	0	0	0
1	1	30-44 yrs	35		0	1	1	1			0			1	0	1	1	0	1	0	0	0	0	0	0
0	0	30-44 yrs	38	0	2	1	4			4				0	0	1	0	0	0	0	0	0	0	0	0
1	2	15-29yrs	25	0	2	1	5		5					0	1	1	1	1	1	1	0	1	1	0	1
0	2	30-44 yrs	43	0	2	1	4		4					0	0	1	1	0	1	1	0	1	1	0	0
0	2	45-65yrs	60	0	2	2	1		1		1		1	0	1	1	1	0	1	1					0
1	1	45-65yrs	52	1	0	1								1	0	0	1	0	0	0	1	1	0	0	0
0	2	30-44 yrs	35	0	2	1	1		1					0	0	1	0	0	1	0	1	1	0	0	0
1	1	30-44 yrs	34	0	0	1					0		1	0	0	0	1	0	0	0	0	0	1	0	0
1	1	45-65yrs	60	0	0	1	3	3						0	0	1	1	1	1	1	0	1	0	0	1
1	0	30-44 yrs	37	0	0	1	5			5				0	0	1	0	0	1	0	0	1	1	0	0
0	0	30-44 yrs	37	0	2	1	2			2				0	0	0	0	0	0	0	0	0	0	0	0
1	2	15-29yrs	23	1	0	1	5		5					0	1	1	1	1	1	1	1	1	0	0	1
1	1	30-44 yrs	42	1	1	1	5	5			0			1	0	1	1	1	1	0	1	1	0	0	0
0	1	45-65yrs	52	0	2	1	3	3						1	1	1	1	0	0	0	1	0	0	0	0
1	2	30-44 yrs	44	0	2	1	2		2					0	0			1	1	1	0	1	1	0	1
1	1	30-44 yrs	39	1	0	1	5	5			0			0	0	1	1	1	1	0	0	1	0	0	0
1	0	15-29yrs	28	0	0	1	2			2	0	0	1	0		0	0	0	1	0	0	0	1	0	0
0	1	30-44 yrs	33		1	1	5	5			0	1	0	0		1		1	1	1	0	1	1	0	1
0	2	30-44 yrs	36	1	2	1	3		3					0		1	1	0	1	1	0	0	0	0	0
1	1	15-29yrs	17	0	1		4	4						0	0	1	1	0	1	0	0	0	0		0
0	1	45-65yrs	64		3	1	5	5			0			0		1		1	1	1	0	1	1	1	1
0	2	30-44 yrs	41	0	3	1	3		3					0	1	0	1	0	1	0	1	1	0	0	0
0	1	45-65yrs	52	0	3	1	2	2						0	1	1	1	1	1	1	0	1	0	1	1
0	1	30-44 yrs	36	1	3	1	3	3						1	1	1	0	1	1	1	0	1	0	1	1
1	2	15-29yrs	23				1		1		1		1	0	1	1	1	0	1	1					0
0	0	15-29yrs	26	0	2	1								0		1		0	0	0					0
0	1	15-29yrs	27	1	2	0	2	2						1	0	1	1	0	0	0	0	1	0	0	0
1	1	30-44 yrs	38	0	1	1								1	0	1	1	1	1	0	0	1	1	1	1
1	0	15-29yrs	26	0	0	1	1			1				0	0	1	0	0	1	0	1	1	0	0	0
1	1	45-65yrs	61	0		1	2	2						1	0	1	1	0	0	1	0	1	1	1	0
0	1	30-44 yrs	31	1	3	0	1	1						1	0	1	1	0	1	1	1	1	0	0	0
1	0	15-29yrs	27	1	0	0	5			5				0	0	1	0	1	1	1	0	0	1	0	1
0	2	45-65yrs	47				2		2		0		1	0	0	1	1	0	1	0	0	0	1	0	0
1	0	15-29yrs	18	0	1	0	5			5				0	0	1	1	0	1	0	0	1	0	0	0
0	2	45-65yrs	56	0	2	1	3		3					1	0	1	0	0	1	0	0	0	1	0	0
1	1	30-44 yrs	31	1	3	2	2	2						1	0	1	1	0	0	0	0	1	0	0	0
1	1	45-65yrs	50	0	0	1	4	4						1	1	0	1	1	1	1	1	1	1	0	1
1	1	30-44 yrs	41	1	0	1	3	3						0	1	1	1	1	0	0	0	1	1	0	1
0	0	30-44 yrs	30	0	2	1	2			2				0	1	1	0	0	0	0					0
1	0	30-44 yrs	44	0	2	1	1			1				0	1	1	0	0	1	0					0
0	2	45-65yrs	58	0	2	1	1		1		1	1	1		0	0	1	0	1	0	0	1	0	0	0
0	2	45-65yrs	62	0	2	1	2		2					0		1	1	0	1	1	0	1	0	0	0
1	1	15-29yrs	17	0	1	0	3	3						1	0	1	1	0	0	0	1	0	0		0
1	1	45-65yrs	55	0	0	2	1	1			0			0	0	1	1	1	0	1	1	1	0	0	1
0	1	15-29yrs	22	0	1		1	1						1	1	0	1	0	0	1	0	0	1	0	0
0	2	30-44 yrs	38	0	2	1	2		2		0			0	0	0	1	0	1	0	0	1	0	0	0
1	1	15-29yrs	24	0	0	1	2	2						0	1	1	1	0	0	0	0	1	0	0	0
0	0	30-44 yrs	38	0	2	1	2			2				0	0	1	0	0	0	0	0	0	0	0	0
1	1	45-65yrs	54	0	2	3	1	1						1	1	1	1	1	0	1	0	1	0	0	1
1	1	45-65yrs	46	1	0	1	4	4						0	1	1	1	1	1	0	1	1	1	0	1
1	2	45-65yrs	49	0	0	1	1		1					0	0	1	1	1	1	0	0	0	0	0	0
1	1	45-65yrs	58	1	0	1	5	5						1	1	1		1	1	1	0	1	1	1	1
0	0	45-65yrs	52	1	3	1	5			5				0	0	1	0	0	1	1	0	1	1	0	0
0	0	45-65yrs	53	0	2	1	3			3				0	0	1	0	0	0	0	0	0	0	0	0
1	0	30-44 yrs	42	0	2	1	3			3				0	0	1	0			0	1	0	0	1
1	2	15-29yrs	17	0	1	0	1		1					0	0	1	1	1	1	0	1	1	0	0	0
0	2	15-29yrs	24	1	1	0	5		5					0	0	1	1	0	1	0	0	0	1	0	0
0	1	45-65yrs	51		3	1	5	5			0			0	0	1	1	1	1	1	0	1	0	0	1
1	1	45-65yrs	52	0	2	1					0			0	1	0	1	1	1	0	0	1	1	1	1
1	2	45-65yrs	47	0	2	1	3		3					0	1	1	1	0	1	0	0	0	1	0	0
1	1	30-44 yrs	44	0	0	1	3	3						1	0	1	1	0	0	0	0	1	1	0	0
0	2	30-44 yrs	41	0	2	1	4		4					1	0	1	1	0	1	1	0	1	0	0	0
0	2	45-65yrs	59	0	2	1	4		4		0			0	0	0	1	0	1	1	0	1	1	0	0
1	2	30-44 yrs	33	1	2	1	5		5					1	0	1	1	1	1	0	0	1	1	0	1
0	1	30-44 yrs	44	1	3	1	5	5						1	0	1	1	1	1	0	0	1	0	0	0
0	1	45-65yrs	58	2	2	3	4	4						0	0	1	1	1	1	1	0	1	0	0	1
1	1	15-29yrs	21	1	3	0	1	1						1	1	0	1	0	1	0	0	0	1	0	0
0	1	15-29yrs	29	0	1	0								0	0	1	0	0	0	1	0	0	0	0	0
1	1	45-65yrs	53		0	1	5	5						1	0	0	1	1	1	0	1	1	0	0	0
0	0	30-44 yrs	32	0	2	1	4			4				0	0	0	0	0	1	0	0	1	0	0	0
0	1	15-29yrs	24	1	1	1	1	1						0		1	1	0	0	1	1	1	0	0	0
1	0	45-65yrs	46	0	0	1	1			1				0	0	1	0	0	1	0	0	1	1	0	0
0	2	30-44 yrs	31	1	2	1	5		5					0	1	1	1	1	1	1	0	0	1	0	1
1	0	15-29yrs	19	0	1	0	3			3				0	0	1	0	0	1	0	1	1	0	0	0
1	1	45-65yrs	47		3	1	1	1			0		1	0	0	1	1	1	1	0	0	0	1	0	0
1	2	45-65yrs	51	0	2	1	2		2					0	0	0	1	0	1	0	0	1	1	0	0
0	1	15-29yrs	17	0	1	0	1	1						0	0	1	1	0	1	0	1	1	0	0	0
0	1	15-29yrs	22	1	3	0	5	5						0	1	1	1	0	0	0				0	0
1	0	15-29yrs	27	0	2	0	3			3				0	1	1	0	1	1	0	0	1	0	0	0
0	0	15-29yrs	22	1	1	0	1			1				0	0	1	0	0	1	0					0
0	0	45-65yrs	55	1	2	1	4			4				0	0	1	0	0	1	0	0	0	1	0	0
1	1	45-65yrs	54		0	0	2	2						0	0	1	1	1	1	1	1	1	0	0	1
0	2	15-29yrs	28	0	2	0	5		5		1		1	0	1	1	1	0	1	1	0	0	1	0	0
1	2	30-44 yrs	39	0	2	1	2		2					0	0	1	1	1	1	0	0	0	1	0	0
0	2	30-44 yrs	41	0	2	1	3		3					0	1	1	1	0	1	0	1	1	0	0	0
0	1	30-44 yrs	33	1	3	1	3	3						0	1	1	1	0	1	0	0	1	0	0	0
1	2	45-65yrs	53	0	2	1	1		1		0		1	0	0		1	0	1	0	0	0	1	0	0
0	0	45-65yrs	45	0	2	1	1			1	0			0	0	1	0	0	1	0	0	0	1	0	0
1	1	45-65yrs	56	0	0	1	3	3						1	0	1	1	1	1	0	1	1	1	0	1
1	1	45-65yrs	51	0	0	3	4	4			0			1	1	1	1	0	1	0	0	1	0	0	0
0	1	15-29yrs	22	1	3	0								0	0	1	1	0	1	0	1	1	0	0	0
0	2	30-44 yrs	33	1	2	1	1		1		0			0	0	1	1	0	1		0	0	0	0	0
1	2	45-65yrs	53	0	2	1								0	0	1	1	0	0	1	0	0	1	0	0
1	1	45-65yrs	61	0	0	3	2	2						1	1	1	1	0	0	1	1	1	0	0	0
0	0	45-65yrs	57	0	2	1					1	0		0	0		0	0	0	0	0	1	0	0	0
0	1	30-44 yrs	41	0	3	1	3	3			1		1	0	1	1	1	0	0	1	0	1	0	0	0
0	2	15-29yrs	19	0	1	0								0	1	1	1	0	1	1	0	1	0	0	0
1	1	30-44 yrs	32	0		1	2	2						1	0	1	1	1	1	1	1	1	0	0	0
1	1	45-65yrs	45	1	0	1	5	5						1	0	1	1	1	1	0	0	0	0	0	0
1	0	45-65yrs	62	1	0	1	3			3				0	1	0	0	1	1	1	0	1	1	0	1
1	1	45-65yrs	49	0	2	1	3	3						1	1	1	1	1	0	1	0	0	0	0	0
1	2	45-65yrs	50	0	0	1	3		3					0	0	0	1	1	1	0	0	1	1	0	1
0	1	45-65yrs	48	1	2	1	4	4						0	1	1	1	1	1	1	0	1	0	0	1
1	2	45-65yrs	53	0	2	3	4		4					0	0	1	1	1	1	0	0	0	0	0	0
1	1	30-44 yrs	41		3	1	1	1						1	0	0	1	1	1	0	0	0	0	0	0
0	1	30-44 yrs	40	0	2	1	2	2						0	0	1	1	1	1	0	0	1	0	0	0
0	2	30-44 yrs	38	1	2	1	3		3					0	0	1	1	0	1	0	0	1	1	0	0
0	0	30-44 yrs	34	0	2	1	2			2				0	0	1	0	0	0	1	0	0	1	0	0
1	2	45-65yrs	48		0	3	2		2					0	0	1	1	1	1	0	0	1	1	0	1
1	1	30-44 yrs	39	0	0	1								1	0	1	0	1	1	0	1	1	0	0	0
1	2	15-29yrs	27	1	3	1	5		5					0	1	1	1	1	1	0	0	1	1	0	1
0	1	45-65yrs	48	1	3	1	5	5						1	0	0	0	0	1	0	1	1	1	0	0
1	2	30-44 yrs	32	0	2	1	2		2					0	0	1	1	0	1	1	0	1	1	0	0
1	2	30-44 yrs	41	1	2	1	5		5					0	0	1	1	1	1	1	0	0	1	0	1
1	1	45-65yrs	52	0	0	1	1	1						0	0	0	1	0	1	0	0	1	1	0	0
1	1	45-65yrs	53	1	0	1	5	5						0	0	1	1	1	1	0	0	0	1	0	0
0	0	30-44 yrs	36	1	2	1	1			1				0	0	0	1			0	0	1	1	0	0
0	2	45-65yrs	51	0	2	1	4		4					0	1	1	1	0	1	0	0	1	1	0	0
1	1	15-29yrs	25	1		1	4	4						1		1	1	1	1	0	0	1	0	0	0
0	2	15-29yrs	29	0	2	1	2		2					0	0	1	1	0	1	1					0
1	1	15-29yrs	17	0	1		4	4						0	1	1	1	0	0	0	0	0	0	0	0
1	0	30-44 yrs	36	0	2	1	1			1				0	0	1	0	1	1	1	0	0	1	0	1
1	1	15-29yrs	18	0	3	1	2	2						1	0	0	1	0	0	0	0	0	0	0	0
1	0	45-65yrs	47	0	0	1								0	0	0	0	1	1	0	1	1	0	0	0
1	1	15-29yrs	26	1	3	1	3	3			0			1	0	1	1	0	0	0	0	1	0	0	0
1	1	45-65yrs	50	0	0	1	4	4						1	0	1	1	1	1	1	0	1	1	0	1
0	2	45-65yrs	63	0	2	2	3		3					0	0	1	1	1	1	1	0	1	1	0	1
1	1	15-29yrs	15	0	1		4	4						0	0	1	1	0	0	0	0	1	1	0	0
0	0	30-44 yrs	35	0	2	1	1			1				0	0	1	0			0				0
1	2	15-29yrs	21	0	2	0	5		5					0	0	1	1	1	1	0	0	0	0	0	0
1	1	45-65yrs	57	0	0	1	5	5						0	0	1	1	1	0	1	1	1	0	1	1
1	2	30-44 yrs	42		3	2								0	0	1	1	0	1	0	0	1	1	0	0
0	0	15-29yrs	28	0	2	1	3			3				0	0	1	0	0	1	0	0	0	1	0	0
1	1	45-65yrs	63	0	0	3	2	2						1	1	1	1	0	0	1	1	1	0	1	0
0	1	15-29yrs	20	1	1	0	4	4			0			1	1	1	1	0	0	1	1	1	0	0	0
0	1	30-44 yrs	41	1	3	0	1	1			1		1	1	0	1	1	0	0	0	0	0	0	0	0
1	1	45-65yrs	50	0	0	3	1	1						0	1	0	1	1	1	0	0	1	1	1	1
0	0	45-65yrs	45	0	2	1					1	0	1	0	0		0	0	0	1	0	0	1	0	0
1	0	30-44 yrs	36	0	2	1	4			4	1		1	0	0	0	0	0	1	1	0	0	1	0	0
0	1	15-29yrs	23	2	3	0	4	4				1	1	0				1	1	0	0	0	1	0	0
1	1	45-65yrs	50		0	1	4	4			0		1	1	1	1	1	1	1	0	0	0	0	0	0
1	1	30-44 yrs	38	0	0	2	4	4						1	0	1	1	0	1	0	0	0	1	0	0
1	2	30-44 yrs	44	0	2	2	3		3					0	0	1	1	1	1	1	1	1	0	0	1
1	2	30-44 yrs	37	0	2	1	4		4					0		1	1	1	1	0	1	1	0	0	0
0	2	30-44 yrs	37	1	2	1					0			0	1	1	1	0	1	1	0	1	0	0	0
1	2	45-65yrs	51	0	2	1	5		5		0			0	0	1	0	1	1	1	1	1	1	0	1
0	1	45-65yrs	49		3	1	1	1						1	0	1	1	0	1	1	1	1	0	0	0
1	1	15-29yrs	16	0	1	0	3	3						0	0	1	1	0	0	0	0	1	1	0	0
0	1	15-29yrs	21	2	1	0	5	5						1	0	1	1	0	1	1	0	1	1	0	0
1	1	30-44 yrs	31		0	0	2	2						0	0	1	1	1	1	0	0	1	0	0	0
1	1	45-65yrs	49	0	3	1	3	3						1	0	0	1	1	1	0	1	1	1	1	1
0	1	45-65yrs	61	0	3	3	4	4						0	1	1	1	0	1	0	0	1	0		0
1	1	45-65yrs	63	1	0	1	5	5						0	1	1	1	1	1	1	1	1	0	0	1
0	1	15-29yrs	27	0	1	0								0	0	1	1	0	0	0	0	1	0	0	0
1	0	15-29yrs	29	0	0	1	1			1	0	0	1	0		0	0	0	1	0	0	0	0	0	0
1	2	45-65yrs	60	0	2	1								0	0	1	1	0	0	0	0	1	1	0	0
0	1	45-65yrs	55	1	3	1	1	1						0	1	0	1	1	1	1	1	1	0	1	1
1	2	30-44 yrs	39	0	2	1					0			0	0	1	1	1	1		0	0	1	0	0
1	1	15-29yrs	24	0	0	1	3	3						0	0			0	0	0	0	0	1	0	0
0	2	30-44 yrs	30	0	3	1	4		4					0	1	1	1	0	1		0	0	0	0	0
1	0	15-29yrs	25	0	2	1	2			2	1	0	1	0		0	0	0	1	0	0	0	0	0	0
0	1	45-65yrs	62	2	2	1	3	3						1	0	1	1	0	1	0	0	1	0	0	0
1	1	45-65yrs	53	1		1	4	4						0	0	0	1	1	1	0	0	1	0	0	0
0	2	30-44 yrs	42	0	2	1	4		4		0			0	0	1	1	0	0	1	0	0	1	0	0
0	2	15-29yrs	27	0	2	0	4		4					0	0	1	1	0	1	0	0	1	0	0	0
0	2	45-65yrs	60	0	2	1	1		1					0	1	1	1	0	1	0	1	1	0	0	0
1	1	45-65yrs	51	0	0	1	3	3						0	0	1	1	1	1	1	1	1	0	1	1
0	1	30-44 yrs	32	1	3	0	3	3						1	1	1	1	0	0	0	1	1	0	0	0
0	1	30-44 yrs	39	0	3	1	2	2						1	1	1	1	0	0	1	0	0	1	1	0
1	2	15-29yrs	21	1	0	2	5		5		0			0	0	1	1	0	0	0	0	0	1	0	0
0	0	45-65yrs	45	0	3	0	4			4				0	0	1	0	0	0	0	1	1	0	0	0
0	0	45-65yrs	48	0	2	1	3			3				0	0	1	0	0	0	0	0	1	0	0	0
1	1	45-65yrs	49	0	0	1	1	1						0	0	1	0	1	1	1	0	1	1	0	1
1	2	30-44 yrs	34	0	2	1	3		3					0	0	1	1	0	0	0	0	1	1	0	0
1	2	30-44 yrs	42	0	2	1	4		4		0		0	0	0	1	1	0	1	0					0
1	1	45-65yrs	49	0	0	1	3	3						1	0	0	1	1	1	0	0	1	0	0	0
0	0	45-65yrs	63	0	3	1	3			3				0	0	1	0			0	0	0	1	0
1	1	45-65yrs	47	1	0	1	2	2						1	1	1	1	0	0	1	0	0	0	0	0
1	1	45-65yrs	64	0		1	2	2						0	0	1	1	1	1	1	0	1	1	1	1
0	1	45-65yrs	60	2	3	1									0	1	1	0	1	0	0	1	1	0	0
0	1	30-44 yrs	35	1	2	1	3	3						0	0	1	1	0	0	0	0	1	0	0	0
1	2	15-29yrs	20	0	2	0	4		4					0	0	1	1	1	1	1	0	1	1	0	1
0	0	15-29yrs	28	0	2	1	1			1				0	0	1	0	0	1	0	0	0	1	0	0
0	2	30-44 yrs	37	1	3	1	3		3		1		1	0	0	1	1	0	0	0	0	0	0	0	0
0	1	15-29yrs	21	0	2	0	1	1						1	0	1	1	0	1	0	0	0	0	0	0
1	0	30-44 yrs	40	1	2	1	2			2				0	1	1	0	0	1	0	0	0	1	0	0
1	0	45-65yrs	54	2	0	1	5			5				0	0	1	0	1	1	0	0	0	1	0	0
1	2	30-44 yrs	30	0	2	1	1		1					0	0	1	1	0	1	1	0	0	0	0	0
1	0	15-29yrs	21	0	0	0	1			1				0	0	1	0	0	1	0	0	0	0	0	0
1	1	45-65yrs	54	1	0	3					0			0	1	0	1	1	1	1	1	1	0	0	1
0	0	30-44 yrs	30	0	3	1					1		1	0	1	0	0	0	0	0	0	0	1	0	0
1	2	30-44 yrs	33	0	2	1	5		5					0	1	1	1	1	1	0	0	0	1	0	0
0	1	30-44 yrs	30	1	1	1	2	2						1	1	1	1	0	0	0	0	1	0	0	0
0	0	45-65yrs	63	1	2	1	2			2	0	0	1	0	0			0	1	0	1	1	0	0	0
0	2	15-29yrs	21	0	2	0	5		5					0	1	1	1	0	1	1					0
0	1	15-29yrs	17	0	1	0	1	1			1	1	1	0	1			0	0	0	0	1	0	0	0
1	1	45-65yrs	57	2	0	1	3	3						0	0	0	1	1	1	1	0	1	0	0	1
1	0	45-65yrs	52	0	0	1	2			2				0	0	1	0	1	1	0	0	0	1	0	0
0	1	45-65yrs	49	0	2	1					1		1	1	1	0	1	0	0	1	0	1	1	0	0
1	2	30-44 yrs	37	0	2	1	4		4		0			0	0	1	1	1	1	0	0	1	1	0	1
0	1	45-65yrs	51	2	3	1	3	3						1	1	1	1	0	0	1	1	1	0	0	0
1	1	15-29yrs	18	0	0		2	2			0			1	1	1	1	0	0	1	1	0	0	0	0
1	1	15-29yrs	24	0	0	1	3	3						1	0	1	1	1	1	0	0	1	1	0	1
0	2	30-44 yrs	37	0	2	1	1		1					0	0	1	1	0	1	0	0	0	0	0	0
0	0	45-65yrs	61		0	1	5			5				0	0	1	0	0	1	1	0	0	1	0	0
0	2	45-65yrs	63	0	2	2	1		1		0			0	0	1	1	0	1	0	0	0	1	0	0
0	1	45-65yrs	46		1	0								1	0	1	1	0	0	1	0	1	1	0	0
1	1	30-44 yrs	40	0	0	1	5	5			1		1	1	1	1	1	1	0	0	1	1	0	0	0
0	2	45-65yrs	53	0	2	0	4		4					0	1	1	1	0	1	0	0	0	0	0	0
0	0	45-65yrs	59	0	2	1	1			1				0	0	1	0	0	1	1	0	1	0	0	0
1	0	45-65yrs	51	0	2	1	2			2				0	0	0	0	0	1	0	1	1	0	0	0
0	2	30-44 yrs	33	0	2	0	3		3			0	0	0	0	1	1	0	1	1	1	1	0	0	0
1	0	45-65yrs	48	0	2	1	2			2	0	0		0		0	0	1	1	1	0	1	1	0	1
0	2	45-65yrs	55	0	1	1	4		4					0	0	1	1	0	1	1	0	0	0	0	0
1	2	45-65yrs	58	0	2	1	1		1		0			0	0	1	1	0	1	0	0	0	1	0	0
0	1	15-29yrs	22	1	3	0	1	1						0	1	1	1	0	0	0	1	1	0	0	0
1	1	15-29yrs	27	1	1	0	4	4			0			0	1	1	0	0	0	0	0	0	1	0	0
1	2	15-29yrs	27	1	0	1	5		5		0			0	1	1	1	0	0	0	0	0	1	0	0
